# Supplementary material for: Bottom Temperature Effect on Growth of Multiple Demersal Fish Species in Flemish Cap, Northwest Atlantic
Source: Animals (Basel). 2025 Apr 12;15(8):1120. doi: 10.3390/ani15081120 (PMC12023976; doi:10.3390/ani15081120)
Supplement: Supplementary file 1 [file animals-15-01120-s001.zip]

Archive with 1 entries (1 files):
- animals-3528269-supplementary.pdf
